# Supplementary material for: Transcriptome Analysis of Acetyl-Homoserine Lactone-Based Quorum Sensing Regulation in Yersinia pestis
Source: PLoS One. 2013 Apr 19;8(4):e62337. doi: 10.1371/journal.pone.0062337 (PMC3631167; doi:10.1371/journal.pone.0062337)
Supplement: Table S1 — Primers used in RT-PCR experiments. (XLSX) [file pone.0062337.s001.xlsx]

## Sheet: Sheet1
Supplemental Table S1. Primers
Gene	Forward (5' - 3')	Reverse (5' - 3')
Microarray experiments
aceA	AGATGTCTTGGGTGTACCAACGCT	AGCAGTACGGTCGCCGGTAATAAA
galT	CAATCGCCCATGCTGCTGGATTAT	TAAGGCACTACCGCTAGCCAATGT
mglA	TTCTGCGGGATGGTCAGTGGATTA	AGAGAGCGACCGACCATCATTGAA
mglB	TTGGCAAGCTAATCCAGAGTGGGA	ATCTGGATGACCCGGTTCACCTTT
mglC	GTCGCGGGTTTGATTGTTACCCAA	AGGCAGACAACGAGAATGACCACT
lamB	ATCTGGGCCGGTAAGCGTTTCTAT	TCGATAGTTTCAAGACCGGCACCT
malE	ACCGTACTTCACTTGGCCCGTTAT	TACGCCCACGTTCTTCGCATCATA
katY	ACCGATGTCAGTTCTTTCGCGGTA	TCAGGCACGGTCAGTTCCAGTTTA
leuB	ACCCTTCCCAATTTGACGTGTTGC	TCTGAGCGATAGGGTTGGCAATGT
qRT-PCR experiments
aceA	GGTGTGAAACCTCGACACCT	TACCCGCCAGCGTAATAAAC
aceB	CCGCGAACAGGATAAACCTA	GTCACCGTCTGGCCATTACT
aceK	CAGACCATTTTGCAGGGATT	TGGCGTTGATCCGTAATGTA
malT	TGACCTTAGCCAACCGTACC	AGTTCGGGAACTTGTGGATG
malE	GGCGGTTATGCATTCAAGTT	CATCGCGGTTTCACCTTTAT
malK	TTGGTCGTACCTTGGTCTCC	TTGGTCATGGGTGACGTAGA
16S	CAGCCACACTGGAACTGAGA	GTTAGCCGGTGCTTCTTCTG
katY	ATCGGACCTGATTGTTCTGG	CAATCAACGACGCGATAGG
luxS	CGTGTCGCTAAGACGATGAA	CAACACCATCACCATTGAGG
ytbI	GTGCCAAGTTGCTTTTTGGT	GTGCTTGATTGTCCCGATCT
ypeI	GGTCAATTACGCCAGAAACC	GCCAGCTTGCAAGTGTATGA
yspIR*	tttGGTACCtccgttttagttccaaacaatt	tttTCTAGAtccggcactcatcatcaaaaat
ypeIR*	tttGGTACCccggctaataaaaaacgatatc	tttTCTAGAggccattcgccaagggtgatta
* Forward primers have KpnI sequence (capitalized); Reverse primers have an XbaI site (capitalized).
