# Supplementary material for: Transcriptome Analysis of Acetyl-Homoserine Lactone-Based Quorum Sensing Regulation in Yersinia pestis
Source: PLoS One. 2013 Apr 19;8(4):e62337. doi: 10.1371/journal.pone.0062337 (PMC3631167; doi:10.1371/journal.pone.0062337)
Supplement: Table S2 — Genes significantly expressed by quorum sensing (p<0.05, q <0.08, FC >1.5). Strains R88 CO92 Δpgm pCD+ pMT1+ pPCP+ and R114 (CO92 Δpgm pCD+ pMT1+ pPCP+ ΔypeIR ΔyspIR) were compared. (XLSX) [file pone.0062337.s002.xlsx]

## Sheet: Table S1
Supplemental Table S1. Primers
Gene	Forward (5' - 3')	Reverse (5' - 3')
Microarray experiments
aceA	AGATGTCTTGGGTGTACCAACGCT	AGCAGTACGGTCGCCGGTAATAAA
galT	CAATCGCCCATGCTGCTGGATTAT	TAAGGCACTACCGCTAGCCAATGT
mglA	TTCTGCGGGATGGTCAGTGGATTA	AGAGAGCGACCGACCATCATTGAA
mglB	TTGGCAAGCTAATCCAGAGTGGGA	ATCTGGATGACCCGGTTCACCTTT
mglC	GTCGCGGGTTTGATTGTTACCCAA	AGGCAGACAACGAGAATGACCACT
lamB	ATCTGGGCCGGTAAGCGTTTCTAT	TCGATAGTTTCAAGACCGGCACCT
malE	ACCGTACTTCACTTGGCCCGTTAT	TACGCCCACGTTCTTCGCATCATA
katY	ACCGATGTCAGTTCTTTCGCGGTA	TCAGGCACGGTCAGTTCCAGTTTA
leuB	ACCCTTCCCAATTTGACGTGTTGC	TCTGAGCGATAGGGTTGGCAATGT
qRT-PCR experiments
aceA	GGTGTGAAACCTCGACACCT	TACCCGCCAGCGTAATAAAC
aceB	CCGCGAACAGGATAAACCTA	GTCACCGTCTGGCCATTACT
aceK	CAGACCATTTTGCAGGGATT	TGGCGTTGATCCGTAATGTA
malT	TGACCTTAGCCAACCGTACC	AGTTCGGGAACTTGTGGATG
malE	GGCGGTTATGCATTCAAGTT	CATCGCGGTTTCACCTTTAT
malK	TTGGTCGTACCTTGGTCTCC	TTGGTCATGGGTGACGTAGA
16S	CAGCCACACTGGAACTGAGA	GTTAGCCGGTGCTTCTTCTG
katY	ATCGGACCTGATTGTTCTGG	CAATCAACGACGCGATAGG
luxS	CGTGTCGCTAAGACGATGAA	CAACACCATCACCATTGAGG
ytbI	GTGCCAAGTTGCTTTTTGGT	GTGCTTGATTGTCCCGATCT
ypeI	GGTCAATTACGCCAGAAACC	GCCAGCTTGCAAGTGTATGA
yspIR*	tttGGTACCtccgttttagttccaaacaatt	tttTCTAGAtccggcactcatcatcaaaaat
ypeIR*	tttGGTACCccggctaataaaaaacgatatc	tttTCTAGAggccattcgccaagggtgatta
* Forward primers have KpnI sequence (capitalized); Reverse primers have an XbaI site (capitalized).

## Sheet: Table S2
Supplemental Table S2. Genes significantly differentially expressed by quorum sensing (p < 0.05, q < 0.08, FC > 1.5).
Strains R88 and R114 were compared at 30°C.
Gene symbol	p value	q value	FC*	Gene Function
Up-regulated
aceK	0.0017	0.0128	2.31	Bifunctional Isocitrate Dehydrogenase Kinase/Phosphatase Protein
acnB	0.0003	0.0069	2	Bifunctional Aconitate Hydratase 2/2-Methylisocitrate Dehydratase
acs	0.0162	0.0366	2.4	Acetyl-Coa Synthetase
actP	0	0.0041	3.2	Acetate Permease
aidB	0.0057	0.0211	2.29	Isovaleryl Coa Dehydrogenase
ail	0.0029	0.0156	1.67	Attachment Invasion Locus Protein
apbE	0.0017	0.0127	2.03	Thiamine Biosynthesis Lipoprotein
araC	0.0112	0.0295	2.72	Dna-Binding Transcriptional Regulator Arac
araF	0.0001	0.0062	2.78	L-Arabinose-Binding Periplasmic Protein Precursor
argB	0.0408	0.0659	1.64	Acetylglutamate Kinase
argC	0.0367	0.0616	1.64	N-Acetyl-Gamma-Glutamyl-Phosphate Reductase
argH	0.0027	0.0153	1.95	Argininosuccinate Lyase
asd	0.0193	0.0403	1.63	Aspartate-Semialdehyde Dehydrogenase
aspA	0.0003	0.007	3.26	Aspartate Ammonia-Lyase
bolA	0.0009	0.0105	1.65	Transcriptional Regulator Bola
caf1A	0.0003	0.0067	2.02	Putative F1 Capsule Anchoring Protein
ccrB	0.0244	0.0465	1.61	Camphor Resistance Protein Crcb
cdd	0.0002	0.0062	2.1	Cytidine Deaminase
celA	0.0039	0.0179	1.7	N,N'-Diacetylchitobiose-Specific Pts System Transporter Subunit Iib
cfa	0.0047	0.0193	1.79	Cyclopropane Fatty Acyl Phospholipid Synthase
clpB	0.0151	0.0351	1.9	Putative Clp Atpase
codA	0.0177	0.0387	1.5	Cytosine Deaminase
copB	0.0007	0.0093	1.77	Replication Protein
cpdB	0.0278	0.051	1.52	Bifunctional 2',3'-Cyclic Nucleotide 2'-Phosphodiesterase/3'-Nucleotidase Periplasmic Precursor Protein
crp	0.004	0.018	1.76	Camp-Regulatory Protein
cscR	0.0032	0.0163	1.85	Sucrose Operon Repressor Laci-Family
cspD	0.0086	0.0255	2.2	Cold Shock-Like Protein
cspE	0.0125	0.0313	1.86	Cold Shock Protein Cspe
cstA	0.0068	0.0228	2.19	Putative Carbon Starvation Protein A
cysQ	0.0073	0.0235	1.56	Adenosine-3'(2'),5'-Bisphosphate Nucleotidase
dadA	0	0.0037	4.15	D-Amino Acid Dehydrogenase Small Subunit
dapD	0.0238	0.0459	2.01	2,3,4,5-Tetrahydropyridine-2,6-Carboxylate N-Succinyltransferase
dctA	0.0012	0.0117	8.7	C4-Dicarboxylate Transporter Dcta
ddl	0.0017	0.0127	1.82	D-Alanine--D-Alanine Ligase
degQ	0.0227	0.0449	1.55	Protease
deoA	0.0233	0.0453	1.79	Pseudo
deoB	0.0061	0.0215	1.79	Phosphopentomutase
deoC	0.0026	0.015	2.36	Deoxyribose-Phosphate Aldolase
deoD	0.0195	0.0407	1.68	Purine Nucleoside Phosphorylase
dkgA	0.0236	0.0456	1.72	2,5-Diketo-D-Gluconate Reductase A
dppA	0.0049	0.0194	4.83	Periplasmic Dipeptide Transport Protein
dppD	0.0192	0.0403	1.83	Dipeptide Transporter Atp-Binding Subunit
dps	0.0089	0.0261	1.55	Dna Starvation/Stationary Phase Protection Protein Dps
elaB	0.0001	0.0059	1.67	Hypothetical Protein
elbB	0.0062	0.0216	1.55	Isoprenoid Biosynthesis Protein With Amidotransferase-Like Domain
fadA	0.0003	0.0069	4.53	3-Ketoacyl-Coa Thiolase
fadB	0.0041	0.0182	5.14	Multifunctional Fatty Acid Oxidation Complex Subunit Alpha
fadD	0.0013	0.0117	3.59	Long-Chain-Fatty-Acid--Coa Ligase
fadE	0.0031	0.016	3.85	Acyl-Coa Dehydrogenase
fadI	0.0067	0.0226	2.43	3-Ketoacyl-Coa Thiolase
fadJ	0.005	0.0197	1.81	Multifunctional Fatty Acid Oxidation Complex Subunit Alpha
fadL	0	0.0037	4.61	Long-Chain Fatty Acid Outer Membrane Transporter
fdoG	0.0076	0.024	1.69	Pseudo
feoA	0.0002	0.0062	1.53	Ferrous Iron Transport Protein A
flgB	0.0481	0.0735	1.54	Flagellar Basal Body Rod Protein Flgb
frdB	0.0023	0.0143	1.77	Fumarate Reductase Iron-Sulfur Subunit
frdD	0.0011	0.0113	1.91	Fumarate Reductase Subunit D
fucR	0.005	0.0197	2.31	Putative Deor-Family Regulatory Protein
fumA	0.0004	0.0073	1.97	Fumarate Hydratase, Class I
fumC	0.002	0.0137	2.42	Fumarate Hydratase
galM	0.0011	0.011	1.89	Pseudo
gatY	0.004	0.018	1.79	Tagatose-Bisphosphate Aldolase
gcsH	0.0077	0.0241	3.62	Glycine Cleavage System Protein H
gcvP	0.0049	0.0194	3.24	Glycine Dehydrogenase
gcvT	0.0036	0.0174	3.26	Glycine Cleavage System Aminomethyltransferase T
glgA	0.031	0.055	1.66	Glycogen Synthase
glgB	0.0013	0.012	1.94	Glycogen Branching Enzyme
glgC	0.0109	0.0292	1.6	Glucose-1-Phosphate Adenylyltransferase
glgP	0.0003	0.0069	2.66	Glycogen Phosphorylase
glnH	0.0002	0.0062	3.49	Glutamate And Aspartate Transporter Subunit
glnH	0	0.0037	2.63	Glutamine Abc Transporter Periplasmic Protein
gltA	0.0001	0.0059	2.09	Type Ii Citrate Synthase
gmhA	0.0242	0.0465	1.53	Phosphoheptose Isomerase
gst	0.0036	0.0174	1.51	Glutathionine S-Transferase
gutB	0.0007	0.0093	2.43	Putative Zinc-Binding Dehydrogenase
hdeB	0.001	0.0107	1.83	Acid-Resistance Protein
hdeD	0.0173	0.0384	2.03	Acid-Resistance Membrane Protein
hisB	0.0356	0.0604	1.53	Imidazole Glycerol-Phosphate Dehydratase/Histidinol Phosphatase
hisJ	0.0005	0.0081	3.67	Histidine-Binding Periplasmic Protein
hisQ	0.009	0.0262	1.97	Histidine Transport System Permease Protein Hisq
hpaB	0.0203	0.0415	1.59	4-Hydroxyphenylacetate 3-Monooxygenase
hpaF	0.0157	0.0361	1.58	5-Carboxymethyl-2-Hydroxymuconate Delta-Isomerase
hpaH	0.006	0.0215	1.54	2-Oxo-Hept-3-Ene-1,7-Dioate Hydratase
hpaI	0.0004	0.0073	1.92	2,4-Dihydroxyhept-2-Ene-1,7-Dioic Acid Aldolase
icc	0.0037	0.0176	2.22	Cyclic 3',5'-Adenosine Monophosphate Phosphodiesterase
idnO	0.0022	0.014	1.7	Gluconate 5-Dehydrogenase
kbl	0.0006	0.0086	2.23	2-Amino-3-Ketobutyrate Coenzyme A Ligase
leuD	0.0427	0.0681	1.62	Isopropylmalate Isomerase Small Subunit
ltaA	0.0147	0.0347	1.96	L-Threonine Aldolase
luxS	0.0271	0.0499	1.52	S-Ribosylhomocysteinase
maeB	0.0023	0.0144	1.9	Malic Enzyme
malP	0.0023	0.0142	3.22	Pseudo
manX	0.0026	0.015	2.78	Putative Pts Transport Protein
miaB	0.0051	0.0198	1.78	Putative Trna-Thiotransferase
mraW	0.0096	0.027	1.68	S-Adenosyl-Methyltransferase Mraw
msrA	0.0301	0.0539	1.61	Methionine Sulfoxide Reductase A
mutL	0.0115	0.0297	1.52	Dna Mismatch Repair Protein
nagA	0.0148	0.0347	1.5	N-Acetylglucosamine-6-Phosphate Deacetylase
nagB	0.002	0.0135	2.04	Glucosamine-6-Phosphate Deaminase
nagE	0.0167	0.0375	2.01	Pts System, N-Acetylglucosamine-Specific Iiabc Component
nanA	0.0005	0.0084	10.54	Probable N-Acetylneuraminate Lyase
nanT	0.0019	0.0132	22.08	Putative Sialic Acid Transporter
nifU	0.036	0.0608	1.66	Scaffold Protein
nqrD	0.0038	0.0177	1.59	Na(+)-Translocating Nadh-Quinone Reductase Subunit D
nqrE	0.0049	0.0194	1.83	Na(+)-Translocating Nadh-Quinone Reductase Subunit E
nrdF	0.0003	0.0069	2.25	Ribonucleotide-Diphosphate Reductase Subunit Beta
nrdH	0.0309	0.0549	1.79	Putative Glutaredoxin
nuoE	0.0001	0.0054	1.55	Nadh Dehydrogenase Subunit E
nuoF	0.001	0.0107	1.69	Nadh Dehydrogenase I Subunit F
nuoH	0.0028	0.0155	2.12	Nadh Dehydrogenase Subunit H
nuoI	0.0011	0.011	1.97	Nadh Dehydrogenase Subunit I
nuoJ	0.0045	0.0189	1.81	Nadh Dehydrogenase Subunit J
nuoL	0.0048	0.0194	1.52	Nadh Dehydrogenase Subunit L
ogt	0.0009	0.0105	1.92	Putative Methylated-Dna--Protein-Cysteine Methyltransferase
oppA	0.0024	0.0147	1.86	Periplasmic Oligopeptide-Binding Protein Precursor
osmY	0.0004	0.0078	2.38	Periplasmic Protein
pckA	0.0006	0.0089	3.14	Phosphoenolpyruvate Carboxykinase
pcp	0.0037	0.0175	2.75	Outer Membrane Lipoprotein
pepB	0.0064	0.0221	1.98	Aminopeptidase B
pla	0.0029	0.0157	1.63	Outer Membrane Protease
poxB	0.028	0.0512	1.81	Pyruvate Dehydrogenase
ppsA	0.0029	0.0157	1.86	Phosphoenolpyruvate Synthase
psiF	0.004	0.018	1.5	Putative Starvation-Inducible Protein
pst	0.0319	0.0562	1.82	Pesticin
ptr	0.0033	0.0166	1.7	Protease Iii Precursor
putA	0.0081	0.0247	3.67	Trifunctional Transcriptional Regulator/Proline Dehydrogenase/Pyrroline-5-Carboxylate Dehydrogenase
putP	0.0005	0.0084	4.74	Proline Permease
radC	0.0007	0.0093	2.06	Dna Repair Protein Radc
rbsB	0.0005	0.0078	2.12	Sugar Binding Protein Precursor
rbsK	0.0175	0.0385	2.12	Ribokinase
recD	0.0184	0.0396	1.61	Exonuclease V Subunit Alpha
rhaR	0.0006	0.0091	4.33	Transcriptional Activator Rhar
ribB	0.0071	0.0233	1.63	3,4-Dihydroxy-2-Butanone 4-Phosphate Synthase
rmf	0.0182	0.0394	2.09	Putative Ribosome Modulation Factor
rnk	0.0038	0.0177	1.8	Nucleoside Diphosphate Kinase Regulator
rnr	0.0061	0.0215	1.51	Exoribonuclease R
rpiA	0.0198	0.041	1.65	Ribose-5-Phosphate Isomerase A
rpoS	0.0235	0.0456	1.76	Rna Polymerase Sigma Factor Rpos
sdhA	0.0001	0.0062	2.16	Succinate Dehydrogenase Flavoprotein Subunit
sdhB	0.0011	0.0113	2.38	Succinate Dehydrogenase Iron-Sulfur Subunit
sdhC	0.0066	0.0224	1.62	Succinate Dehydrogenase Cytochrome B556 Large Membrane Subunit
sdhD	0.0008	0.0101	1.65	Succinate Dehydrogenase Cytochrome B556 Small Membrane Subunit
serC	0.012	0.0307	1.54	Phosphoserine Aminotransferase
sfuA	0.0098	0.0273	1.53	Iron(Iii)-Binding Periplasmic Protein
sucB	0.0104	0.0282	1.66	Dihydrolipoamide Succinyltransferase
sucC	0.002	0.0137	1.79	Succinyl-Coa Synthetase Subunit Beta
sucD	0.0007	0.0091	1.89	Succinyl-Coa Synthetase Subunit Alpha
sufC	0.0004	0.0078	1.63	Cysteine Desulfurase Atpase Component
talB	0.0009	0.0105	1.6	Transaldolase B
tas	0.0237	0.0457	1.65	Putative Aldo-Keto Reductase
tdh	0.0006	0.009	2.08	L-Threonine 3-Dehydrogenase
terD	0.0227	0.0449	1.57	Tellurium Resistance Protein
terE	0.0008	0.0099	1.6	Tellurium Resistance Protein
tesB	0.0045	0.0187	1.68	Acyl-Coa Thioesterase Ii
treB	0	0.0041	4.77	Trehalose(Maltose)-Specific Pts System Components Iibc
treC	0.0009	0.0105	3.62	Trehalose-6-Phosphate Hydrolase
tuf	0.0065	0.0223	1.67	Elongation Factor Tu
udp	0	0.0041	3.57	Uridine Phosphorylase
ureB	0.0192	0.0403	1.68	Urease Subunit Beta
ureC	0.0048	0.0194	2.2	Urease Subunit Alpha
ureD	0.0082	0.0249	1.65	Pseudo
uspA	0.0167	0.0376	1.9	Universal Stress Protein A
uspB	0.0196	0.0407	1.82	Universal Stress Protein Uspb
uxaA	0.0126	0.0315	1.53	Altronate Hydrolase
wrbA	0.006	0.0215	2.21	Trpr Binding Protein Wrba
ybaY	0.0058	0.0213	1.6	Putative Lipoprotein
ydeN	0.0043	0.0184	2.4	Putative Sulfatase
ydjJ	0.0055	0.0208	2.03	Putative Zinc-Binding Dehydrogenase
yfhB	0.0283	0.0517	1.51	Hypothetical Protein
yfiA	0.0002	0.0064	2.26	Putative Sigma 54 Modulation Protein
yfiQ	0.0264	0.0489	1.62	Putative Acetyltransferase
yggE	0.0064	0.0221	1.71	Hypothetical Protein
yhbH	0.0065	0.0223	2.18	Pseudo
yhhN	0.0484	0.0735	1.61	Hypothetical Protein
yijD	0.0298	0.0536	1.84	Hypothetical Protein
yopJ	0.0021	0.0138	2.03	Targeted Effector Protein
ypeI	0.0037	0.0175	3.08	N-Acylhomoserine Lactone Synthase Ypei
ypeR	0.0009	0.0105	3.44	Quorum-Sensing Transcriptional Activator Yper
YPMT1.42	0.0079	0.0245	1.74	Putative Periplasmic Protein
YPMT1.72c	0.0205	0.0418	1.77	Hypothetical Protein
YPMT1.84	0	0.0037	3.11	F1 Capsule Antigen
YPO0007	0.0204	0.0417	3.03	D-Ribose Pyranase
YPO0027	0.0005	0.0083	2.37	Phosphatase
YPO0100	0.0002	0.0062	1.59	Hypothetical Protein
YPO0102	0.0006	0.0089	2.09	Hypothetical Protein
YPO0165	0.0104	0.0283	1.83	Laci-Family Transcriptional Regulator
YPO0166	0.005	0.0197	1.65	Putative Glycosyl Hydrolase
YPO0244	0.0362	0.0611	1.58	Hypothetical Protein
YPO0252	0.0057	0.0211	3.17	Hypothetical Protein
YPO0287	0.0007	0.0091	2.01	Putative Methylenetetrahydrofolate Reductase
YPO0315	0.0007	0.0096	2.11	Zinc Uptake Transcriptional Repressor
YPO0346	0.0029	0.0157	1.91	Divalent-Cation Tolerance Protein Cuta
YPO0394	0.0022	0.0141	2.43	Hypothetical Protein
YPO0406	0.0184	0.0396	1.77	Hypothetical Protein
YPO0407	0	0.0046	3.28	Autoinducer-2 (Ai-2) Modifying Protein Lsrg
YPO0408	0.0035	0.0172	3.88	Aldolase
YPO0409	0.0002	0.0062	4.31	Putative Periplasmic Solute-Binding Protein
YPO0410	0.0114	0.0297	2.21	Putative Abc Transporter Permease Protein
YPO0412	0.0046	0.019	2.52	Putative Abc Transporter Atp-Binding Protein
YPO0413	0.0005	0.0084	2.43	Hypothetical Protein
YPO0414	0.0007	0.0095	3.3	Pseudo
YPO0415	0.0034	0.017	2.56	Autoinducer-2 (Ai-2) Kinase
YPO0432	0.0028	0.0155	2.04	Hypothetical Protein
YPO0498	0.0001	0.0054	2.49	Hypothetical Protein
YPO0499	0.0006	0.0086	2.24	Hypothetical Protein
YPO0500	0.0003	0.0069	2.38	Hypothetical Protein
YPO0501	0.0023	0.0143	1.72	Hypothetical Protein
YPO0502	0.0007	0.0092	2.6	Hypothetical Protein
YPO0503	0.0002	0.0062	3.21	Hypothetical Protein
YPO0505	0.0009	0.0103	1.9	Hypothetical Protein
YPO0507	0.001	0.0109	2.67	Hypothetical Protein
YPO0508	0.0002	0.0062	1.84	Hypothetical Protein
YPO0516	0.0038	0.0177	1.61	Hypothetical Protein
YPO0568	0.042	0.0673	1.57	Hypothetical Protein
YPO0569a	0.006	0.0215	1.61	Hypothetical Protein
YPO0584	0.0014	0.012	3.07	Serine/Threonine Transporter Sstt
YPO0614	0.0092	0.0265	1.84	Putative Permease
YPO0623	0.009	0.0262	4.61	Putative Aminotransferase
YPO0624	0.0002	0.0062	4.36	Hypothetical Protein
YPO0625	0.0002	0.0062	3.9	Hypothetical Protein
YPO0626	0.0001	0.0062	3.26	Hypothetical Protein
YPO0627	0.0002	0.0062	3.21	Putative Translational Inhibitor Protein
YPO0628	0.0142	0.0337	2.88	Putative Translational Inhibitor Protein
YPO0680	0.0425	0.0679	1.54	Putative Deda-Family Membrane Protein
YPO0759	0.0202	0.0414	1.56	Sodium:Sulfate Symporter-Family Protein
YPO0773	0.0373	0.0621	1.56	Putative Thioesterase
YPO0774	0.0454	0.0706	1.54	Hypothetical Protein
YPO0805	0.0421	0.0674	2.04	Putative Lipoprotein
YPO0819	0.0119	0.0305	1.95	Putative Carbonic Anhydrase
YPO0821	0.0042	0.0183	1.62	Hypothetical Protein
YPO0822	0.0001	0.0054	4.7	Hypothetical Protein
YPO0823	0.0054	0.0204	2.65	Hypothetical Protein
YPO0831	0.001	0.0108	1.75	Deor-Family Regulatory Protein
YPO0833	0.0013	0.0117	2.9	Putative Phosphosugar Isomerase
YPO0835	0.0131	0.0322	2.1	Putative Pts Permease Protein
YPO0836	0.0073	0.0235	1.98	Putative Pts Permease Protein
YPO0846	0.0007	0.0093	1.6	Laci-Family Regulatory Protein
YPO0851	0.0129	0.0318	1.62	Pts Transport Protein (Partial)
YPO0853	0.0096	0.027	1.67	Putative Galactosidase
YPO0854	0.0285	0.0519	1.99	Putative Maltodextrin Permease Protein
YPO0856	0.0008	0.0099	2.26	Putative Sugar-Binding Protein
YPO0904	0.0073	0.0235	2	Hypothetical Protein
YPO0928	0.0042	0.0184	1.72	Putative Rieske Protein
YPO0959	0.008	0.0247	2.29	Putative Sugar Abc Transporter Periplasmic Binding Protein
YPO0987	0.0069	0.0229	1.5	Hypothetical Protein
YPO1011	0.0006	0.0089	3.43	Putative Tonb-Dependent Outer Membrane Receptor
YPO1033	0.0008	0.0099	2.97	Hypothetical Protein
YPO1040	0.0074	0.0236	2.2	Hypothetical Protein
YPO1063	0.0371	0.062	1.56	Putative Cytochrome
YPO1149	0.0057	0.0211	1.61	6-Phosphogluconolactonase
YPO1181	0.0018	0.0128	1.97	Hypothetical Protein
YPO1192	0.0016	0.0125	1.56	Hypothetical Protein
YPO1236	0.0076	0.0239	1.79	Putative Aldolase
YPO1255	0.0002	0.0062	2.36	Hypothetical Protein
YPO1293	0.0034	0.0168	2.19	Putative Periplasmic Carbohydrate-Binding Transport Protein
YPO1314	0.0402	0.0653	1.5	Putative Glutathione S-Transferase-Family Protein
YPO1321	0.0073	0.0235	2.26	Serine Transporter
YPO1353	0.0054	0.0205	2.03	Chorismate Mutase
YPO1354	0.0193	0.0403	1.83	Putative Lipoprotein
YPO1356	0.0068	0.0228	2.58	Hypothetical Protein
YPO1397	0.006	0.0215	2.4	Hypothetical Protein
YPO1468	0.043	0.0684	1.81	Hypothetical Protein
YPO1502	0.0192	0.0403	2.31	Probable Alcohol Dehydrogenase
YPO1566	0.0122	0.0308	1.97	Putative Hydrolase
YPO1567	0.0158	0.0361	1.6	Putative Racemase
YPO1584	0.0052	0.02	1.91	Pseudo
YPO1588	0	0.0037	1.51	Hypothetical Protein
YPO1651	0.0022	0.014	2.18	Asnc-Family Transcriptional Regulatory Protein
YPO1669	0.0134	0.0326	1.8	Yjgf-Family Lipoprotein
YPO1683	0.0009	0.0105	1.67	Probable N-Acetylmuramoyl-L-Alanine Amidase
YPO1684	0.0006	0.009	1.65	Pseudo
YPO1694	0.0058	0.0213	1.81	Hypothetical Protein
YPO1700	0.0394	0.0646	1.64	Hypothetical Protein
YPO1728	0.0022	0.0142	1.84	Pseudo
YPO1732	0.0016	0.0125	1.6	Hypothetical Protein
YPO1733	0.0019	0.0133	1.71	Hypothetical Protein
YPO1745	0.0009	0.0105	1.78	Hypothetical Protein
YPO1778	0.0161	0.0366	1.66	Hypothetical Protein
YPO1779	0.0084	0.0252	1.68	Hypothetical Protein
YPO1852	0.0001	0.006	3.65	Hypothetical Protein
YPO1855	0.0023	0.0142	1.71	Hypothetical Protein
YPO1858	0.0079	0.0245	4.72	Hypothetical Protein
YPO1974	0.0155	0.0358	1.61	N-Formimino-L-Glutamate Deiminase
YPO1975	0.0003	0.0069	2.26	Hypothetical Protein
YPO1993	0.0402	0.0653	1.81	Putative Dehydrogenase
YPO1994	0.0001	0.0059	3.15	Hypothetical Protein
YPO1995	0.0108	0.0291	2.25	Hypothetical Protein
YPO1996	0.0003	0.0069	3.37	Hypothetical Protein
YPO2012	0	0.0041	5.78	Hypothetical Protein
YPO2073	0.0117	0.0299	1.78	Putative Lipoprotein
YPO2090	0.0414	0.0666	1.53	Hypothetical Protein
YPO2145	0.0019	0.0134	2.18	Spovr Family Protein
YPO2152	0.007	0.0229	1.8	Hypothetical Protein
YPO2153	0.0015	0.0122	2.23	Hypothetical Protein
YPO2191	0.002	0.0137	2.72	Hypothetical Protein
YPO2202	0	0.0037	2.06	Putative Lipoprotein
YPO2259	0.0232	0.0453	1.55	Putative Oxidoreductase
YPO2276a	0.0035	0.0171	1.53	Putative Phage-Related Membrane Protein
YPO2282	0.0091	0.0264	1.71	Hypothetical Protein
YPO2410	0.0108	0.029	1.9	Hypothetical Protein
YPO2420	0.0334	0.0579	1.59	Bifunctional Udp-Glucuronic Acid Decarboxylase/Udp-4-Amino-4-Deoxy-L-Arabinose Formyltransferase
YPO2444	0.0016	0.0125	2.81	Hypothetical Protein
YPO2462	0.0028	0.0155	1.55	Hypothetical Protein
YPO2511	0	0.0053	3.06	Hypothetical Protein
YPO2568	0.0096	0.027	1.59	Laci-Family Transcriptional Regulatory Protein
YPO2569	0.048	0.0734	1.7	Phosphotransferase Enzyme Ii, A Component
YPO2570	0.0471	0.0724	1.79	Pseudo
YPO2577	0.0108	0.0291	1.66	Putative Aldehyde Dehydrogenase
YPO2590	0.0367	0.0616	1.54	Hypothetical Protein
YPO2611	0.0002	0.0062	2.08	Hypothetical Protein
YPO2642	0.0016	0.0125	1.53	Transposase/Is Protein
YPO2663	0.0094	0.0267	1.5	Putative Transport Atpase
YPO2672	0.0247	0.047	1.72	Putative Urea Transporter
YPO2677	0.0007	0.0097	1.55	Hypothetical Protein
YPO2722	0.0015	0.0123	1.78	Transposase/Is Protein
YPO2778	0.02	0.0413	1.64	Hypothetical Protein
YPO2805	0.0089	0.026	1.61	Putative Aldo/Keto Reductase
YPO2854	0.0008	0.0099	2.32	Hypothetical Protein
YPO2897	0.0217	0.0433	1.57	Dna-Binding Transcriptional Regulator Iscr
YPO2974	0.0011	0.011	1.61	Putative B-Type Cytochrome
YPO2975	0.0018	0.0128	2.68	Aminotransferase
YPO2976	0.0043	0.0185	1.56	Hypothetical Protein
YPO2980	0.007	0.023	1.6	Putative Ion Channel Protein
YPO3019	0.0007	0.0091	4.67	Hypothetical Protein
YPO3020	0.0104	0.0282	4.64	N-Acetylmannosamine Kinase
YPO3023	0.0013	0.0117	6.39	N-Acetylmannosamine-6-Phosphate 2-Epimerase
YPO3048	0.0032	0.0163	3.5	Probable Abc-Transporter, Atp-Binding Protein
YPO3049	0.001	0.0107	4.39	Putative Binding Protein-Dependent Transport System, Inner-Membrane Component
YPO3050	0.0048	0.0194	4.33	Hypothetical Protein
YPO3151	0.0022	0.0142	3.11	Hypothetical Protein
YPO3199	0	0.0037	2.53	Short Chain Dehydrogenase
YPO3213	0.0063	0.0217	1.84	Hypothetical Protein
YPO3233	0.0034	0.0168	1.91	Hypothetical Protein
YPO3351	0.0229	0.045	2.33	Short Chain Dehydrogenase
YPO3477	0.0069	0.0229	1.58	Putative Lipid Carrier Protein
YPO3527	0	0.0037	2.11	Hypothetical Protein
YPO3528	0	0.0043	2.34	Hypothetical Protein
YPO3586	0.0187	0.0398	1.52	Hypothetical Protein
YPO3619	0.0155	0.0357	2.24	Putative Arac-Family Transcriptional Regulatory Protein
YPO3633	0.0001	0.0054	2.94	Putative Periplasmic Binding Protein
YPO3647	0.0162	0.0367	2.68	Hypothetical Protein
YPO3648	0.0109	0.0292	3	Putative 2-Hydroxy-3-Oxopropionate Reductase
YPO3649	0.0014	0.012	2.56	Putative Gamma Carboxymuconolactone Decarboxylase
YPO3650	0.0146	0.0345	2.5	Putative Metabolite Transport Protein
YPO3681	0.0028	0.0155	1.62	Putative Insecticial Toxin
YPO3687	0.0051	0.0197	1.86	Pseudo
YPO3694	0.0219	0.0436	1.73	Putative Cytochrome
YPO3713	0.0038	0.0176	5.7	Hypothetical Protein
YPO3784	0.0057	0.0211	2.17	Putative Carbon Starvation Protein
YPO3785	0.0236	0.0456	1.57	Hypothetical Protein
YPO3787	0.0088	0.0259	1.88	Putative Carboxymethylenebutenolidase
YPO3838	0.0189	0.04	2.59	Hypothetical Protein
YPO3839	0.0005	0.0081	2.93	Hypothetical Protein
YPO3840	0.0097	0.0273	2.32	Putative Tetr-Family Regulatory Protein
YPO3844	0.0019	0.0132	1.57	Hypothetical Protein
YPO3991	0.0015	0.0122	1.56	Putative Insulinase Family Protease
YPO4081	0	0.0041	2.96	Hypothetical Protein
yqaB	0.0156	0.0359	1.66	Fructose-1-Phosphatase
yqjD	0.0026	0.015	1.74	Hypothetical Protein
yspI	0.0001	0.0059	22.86	N-Acylhomoserine Lactone Synthase Yspi
yspR	0.0214	0.0431	2.72	Quorum-Sensing Transcriptional Regulator
Down-regulated
accA	0.0006	0.0089	-1.77	Acetyl-Coa Carboxylase Carboxyltransferase Subunit Alpha
aceF	0.0057	0.0211	-1.63	Dihydrolipoamide Acetyltransferase
ackA	0.0044	0.0186	-2.69	Acetate Kinase
acpP	0.0042	0.0184	-2.16	Acyl Carrier Protein
adhE	0.0003	0.0065	-2.92	Bifunctional Acetaldehyde-Coa/Alcohol Dehydrogenase
adk	0.0001	0.006	-3.14	Adenylate Kinase
ail	0.0253	0.0475	-1.58	Attachment Invasion Locus Protein
ampM	0	0.0037	-1.79	Methionine Aminopeptidase
apt	0.0002	0.0062	-2.95	Adenine Phosphoribosyltransferase
argR	0.0397	0.0649	-1.64	Arginine Repressor
aroK	0.0003	0.0069	-2.21	Shikimate Kinase I
aroL	0.0049	0.0195	-1.76	Shikimate Kinase Ii
aroP	0.003	0.0159	-2.67	Aromatic Amino Acid Transport Protein
ascB	0.0364	0.0613	-1.67	Pseudo
asnA	0.0141	0.0335	-2.9	Asparagine Synthetase Asna
atpB	0.0003	0.0069	-2.54	F0F1 Atp Synthase Subunit A
atpE	0.0084	0.0252	-1.59	F0F1 Atp Synthase Subunit C
atpF	0.0023	0.0142	-1.75	F0F1 Atp Synthase Subunit B
atpG	0.0049	0.0194	-1.6	F0F1 Atp Synthase Subunit Gamma
atpH	0.0053	0.0204	-1.62	F0F1 Atp Synthase Subunit Delta
atpI	0.0005	0.0084	-1.67	F0F1 Atp Synthase Subunit I
bioD	0.0125	0.0313	-1.79	Putative Dithiobiotin Synthetase
bipA	0.0014	0.0121	-4.42	Putative Gtpase
cheY	0.0019	0.0133	-1.55	Chemotaxis Regulatory Protein Chey
cmr	0.0005	0.0081	-2.27	Multidrug Translocase
coaA	0.0188	0.0398	-1.62	Pantothenate Kinase
cobS	0.0215	0.0431	-1.78	Porphyrin Biosynthetic Protein
corA	0.0033	0.0168	-1.87	Magnesium/Nickel/Cobalt Transporter Cora
crcB	0.0009	0.0105	-1.98	Hypothetical Protein
cspa2	0.0055	0.0206	-1.58	Major Cold Shock Protein Cspa2
cspB	0.0069	0.0229	-2.12	Cold Shock Protein
cspB	0.001	0.0106	-2.64	Cold Shock-Like Protein
cspC	0.0106	0.0285	-3.05	Cold Shock Protein
csrA	0.0171	0.038	-1.59	Carbon Storage Regulator
cvpA	0.0032	0.0164	-2.02	Colicin V Production Protein
cysI	0.0063	0.0219	-1.63	Sulfite Reductase Subunit Beta
cysJ	0.0235	0.0456	-1.6	Sulfite Reductase Subunit Alpha
cysM	0.0124	0.0312	-1.65	Cysteine Synthase B
cysM	0.0193	0.0403	-2.23	Pyridoxal-Phosphate Dependent Protein
cysW	0.0217	0.0433	-1.51	Sulfate/Thiosulfate Transporter Permease Subunit
cysZ	0.0003	0.0069	-2.28	Putative Sulfate Transport Protein Cysz
ddhA	0.0077	0.0241	-1.78	Glucose-1-Phosphate Cytidylyltransferase
ddhD	0.0061	0.0215	-1.62	Cdp-6-Deoxy-Delta-3,4-Glucoseen Reductase
deaD	0.0028	0.0155	-3.7	Atp-Dependent Rna Helicase Dead
dinI	0.0025	0.0148	-2.95	Putative Stress Response Protein
djlA	0.0001	0.0062	-1.6	Dna-J Like Membrane Chaperone Protein
dnaG	0.0004	0.0078	-2.78	Dna Primase
dnaJ	0.0069	0.0229	-1.8	Chaperone Protein Dnaj
dsbB	0.0001	0.0059	-1.91	Disulfide Bond Formation Protein B
efp	0.0017	0.0127	-2.65	Elongation Factor P
eno	0.0122	0.0309	-1.83	Phosphopyruvate Hydratase
epd	0.0002	0.0062	-1.62	Erythrose 4-Phosphate Dehydrogenase
fabA	0.0002	0.0062	-3.48	3-Hydroxydecanoyl-(Acyl Carrier Protein) Dehydratase
fabD	0.0025	0.0148	-1.51	Malonyl Coa-Acyl Carrier Protein Transacylase
fabF	0.0003	0.0066	-2.26	3-Oxoacyl-(Acyl Carrier Protein) Synthase Ii
fabG	0.0044	0.0187	-1.79	3-Ketoacyl-(Acyl-Carrier-Protein) Reductase
fabH	0.0011	0.011	-1.71	3-Oxoacyl-(Acyl Carrier Protein) Synthase Iii
fcuA	0.0321	0.0564	-2.48	Ferrichrome Receptor Protein
fdx	0.004	0.0181	-1.7	Putative [4Fe-4S] Ferredoxin
ffh	0.0004	0.0078	-1.98	Signal Recognition Particle Protein
fis	0.004	0.018	-5.49	Dna-Binding Protein Fis
fldA	0.0004	0.0077	-2.23	Flavodoxin Flda
flhC	0.0001	0.006	-2.23	Transcriptional Activator Flhc
flhD	0.0001	0.0062	-2.32	Pseudo
flk	0.0353	0.0602	-1.69	Flagella Biosynthesis Regulator
focA	0.0024	0.0147	-3.06	Formate Transporter
folA	0.0026	0.015	-2.39	Dihydrofolate Reductase
folB	0.0067	0.0226	-1.54	Bifunctional Dihydroneopterin Aldolase/Dihydroneopterin Triphosphate 2'-Epimerase
folE	0.0001	0.0059	-1.62	Gtp Cyclohydrolase I
fusA	0.0176	0.0385	-1.7	Elongation Factor G
gapA	0.0148	0.0347	-1.53	Glyceraldehyde 3-Phosphate Dehydrogenase A
gcvA	0.0095	0.0268	-1.66	Dna-Binding Transcriptional Activator Gcva
gidA	0.0002	0.0062	-2.35	Trna Uridine 5-Carboxymethylaminomethyl Modification Enzyme Gida
gidB	0.0055	0.0208	-1.88	16S Rrna Methyltransferase Gidb
glmU	0.009	0.0262	-1.57	Bifunctional N-Acetylglucosamine-1-Phosphate Uridyltransferase/Glucosamine-1-Phosphate Acetyltransferase
glnA	0.0013	0.0119	-3.26	Glutamine Synthetase
glnK	0	0.0041	-2.49	Nitrogen Regulatory Protein P-Ii 2
glnS	0.0074	0.0237	-1.53	Glutaminyl-Trna Synthetase
glpM	0.0009	0.0105	-1.93	Hypothetical Protein
glpQ	0.0139	0.0333	-1.62	Glycerophosphodiester Phosphodiesterase
gltP	0.0046	0.019	-2.18	Glutamate/Aspartate:Proton Symporter
gltP	0.0004	0.0073	-3.1	Putative Transport Protein
gmk	0.0016	0.0125	-1.71	Guanylate Kinase
gpm	0.0028	0.0155	-1.87	Phosphoglycerate Mutase 1
gpt	0.0018	0.0129	-4.69	Xanthine-Guanine Phosphoribosyltransferase
grxC	0.0004	0.0075	-1.65	Glutaredoxin 3
gsk	0.0001	0.006	-1.77	Inosine-Guanosine Kinase
guaA	0.0021	0.014	-3.02	Gmp Synthase
guaB	0.0002	0.0062	-3.39	Inosine 5'-Monophosphate Dehydrogenase
guaC	0.0022	0.014	-1.68	Guanosine 5'-Monophosphate Oxidoreductase
hemH	0.0017	0.0127	-2.17	Ferrochelatase
hmsT	0.0113	0.0296	-1.52	Hmst Protein
hns	0.0116	0.0299	-1.93	Global Dna-Binding Transcriptional Dual Regulator H-Ns
hslV	0.0049	0.0194	-1.63	Atp-Dependent Protease Peptidase Subunit
htpG	0.0012	0.0115	-1.68	Heat Shock Protein 90
ibpA	0.0175	0.0385	-1.8	Heat Shock Protein Ibpa
ibpB	0.0021	0.014	-2.12	Heat Shock Chaperone Ibpb
ileS	0.0005	0.0084	-1.8	Isoleucyl-Trna Synthetase
imm	0.015	0.0349	-1.89	Colicin Immunity Protein
infA	0.0003	0.0069	-4.33	Translation Initiation Factor If-1
intB	0.0074	0.0237	-1.63	Integrase
ispD	0.008	0.0247	-1.63	2-C-Methyl-D-Erythritol 4-Phosphate Cytidylyltransferase
kdgR	0.0038	0.0178	-1.58	Iclr-Family Transcriptional Regulatory Protein
kdsA	0.0012	0.0117	-1.54	2-Dehydro-3-Deoxyphosphooctonate Aldolase
lemA	0.0231	0.0451	-1.58	Hypothetical Protein
lepA	0.0004	0.0073	-1.8	Gtp-Binding Protein Lepa
lgt	0.0032	0.0164	-1.66	Prolipoprotein Diacylglyceryl Transferase
maf	0.0013	0.0119	-1.63	Maf-Like Protein
mda66	0.0012	0.0115	-1.86	Putative Modulator Of Drug Activity
metJ	0.0002	0.0062	-2.25	Transcriptional Repressor Protein Metj
metK	0.0001	0.0062	-2.7	S-Adenosylmethionine Synthetase
metN	0.0023	0.0142	-2.28	Dl-Methionine Transporter Atp-Binding Subunit
mgtC	0.0051	0.0197	-2.58	Mg(2+) Transport Atpase Protein C
mltC	0.0085	0.0254	-1.67	Murein Transglycosylase C
mltD	0.0015	0.0123	-1.95	Membrane-Bound Lytic Murein Transglycosylase D
mnmA	0.0008	0.0098	-2.62	Trna-Specific 2-Thiouridylase Mnma
mrcA	0.006	0.0215	-1.58	Peptidoglycan Synthetase
mrpA	0	0.0052	-1.67	Putative Mannose-Resistant/Proteus-Like Fimbrial Protein
murA	0.0009	0.0105	-2.03	Udp-N-Acetylglucosamine 1-Carboxyvinyltransferase
murB	0.0115	0.0297	-1.59	Udp-N-Acetylenolpyruvoylglucosamine Reductase
mutM	0.0016	0.0125	-1.81	Formamidopyrimidine-Dna Glycosylase
mutT	0.0044	0.0186	-2.08	Nucleoside Triphosphate Pyrophosphohydrolase
nrdG	0.0022	0.0142	-1.85	Anaerobic Ribonucleotide Reductase-Activating Protein
nusB	0.0002	0.0062	-1.82	Transcription Antitermination Protein Nusb
nusG	0.001	0.0107	-2.41	Transcription Antitermination Protein Nusg
obgE	0.0406	0.0656	-1.56	Gtpase Obge
ompX	0.0074	0.0236	-2.41	Outer Membrane Protein X
pagP	0.0083	0.0251	-1.65	Palmitoyl Transferase
pbpA	0.0044	0.0187	-1.57	Penicillin-Binding Protein 2
pbpG	0.0299	0.0537	-1.81	D-Alanyl-D-Alanine Endopeptidase
pdhR	0.004	0.018	-2.23	Transcriptional Regulator Pdhr
pepT	0.0382	0.0633	-1.65	Peptidase T
pfkA	0.0029	0.0156	-1.71	6-Phosphofructokinase
pfl	0.002	0.0137	-3.05	Formate Acetyltransferase 1
pflA	0.0002	0.0062	-1.84	Pyruvate Formate Lyase-Activating Enzyme 1
pheS	0.0058	0.0213	-1.71	Phenylalanyl-Trna Synthetase Subunit Alpha
plsB	0.0001	0.0062	-1.61	Glycerol-3-Phosphate Acyltransferase
plsX	0.0057	0.0211	-1.77	Putative Glycerol-3-Phosphate Acyltransferase Plsx
ppiA	0.0054	0.0204	-1.5	Peptidyl-Prolyl Cis-Trans Isomerase A (Rotamase A)
ppiB	0.0133	0.0326	-1.66	Peptidyl-Prolyl Cis-Trans Isomerase B (Rotamase B)
ppiC	0.015	0.035	-2.24	Peptidyl-Prolyl Cis-Trans Isomerase C
prfA	0.003	0.0159	-1.7	Peptide Chain Release Factor 1
prfB	0.0075	0.0237	-1.6	Peptide Chain Release Factor 2
prfC	0.0003	0.0069	-1.56	Peptide Chain Release Factor 3
priB	0.0047	0.0193	-5.03	Primosomal Replication Protein N
proY	0.0135	0.0327	-1.86	Putative Proline-Specific Permease
prsA	0.0125	0.0314	-1.62	Ribose-Phosphate Pyrophosphokinase
prt	0.0004	0.0076	-1.82	Paratose Synthase
psaE	0.02	0.0412	-1.52	Putative Regulatory Protein
psaF	0.0262	0.0486	-1.66	Hypothetical Protein
pta	0.0055	0.0206	-2.12	Phosphate Acetyltransferase
pth	0.0041	0.0183	-1.78	Peptidyl-Trna Hydrolase
ptsH	0.0003	0.0069	-1.85	Phosphohistidinoprotein-Hexose Phosphotransferase Component Of Pts System (Hpr)
ptsI	0.0046	0.019	-1.74	Phosphoenolpyruvate-Protein Phosphotransferase
purB	0.005	0.0197	-1.77	Adenylosuccinate Lyase
purC	0.0014	0.012	-1.51	Phosphoribosylaminoimidazole-Succinocarboxamide Synthase
purU	0.0075	0.0238	-1.6	Pseudo
pykF	0.0026	0.015	-1.69	Pyruvate Kinase
pyrE	0.0014	0.0121	-2.52	Orotate Phosphoribosyltransferase
pyrG	0.0094	0.0267	-1.61	Ctp Synthetase
pyrH	0.0061	0.0215	-2.18	Uridylate Kinase
qacE	0.0086	0.0255	-3.22	Quaternary Ammonium Compound-Resistance Protein
rcsB	0.0128	0.0317	-2.16	Transcriptional Regulator Rcsb
rcsC	0.0041	0.0183	-1.65	Hybrid Sensory Kinase In Two-Component Regulatory System With Rcsb And Yojn
rdgC	0.0047	0.0193	-2.5	Recombination Associated Protein
recR	0.0024	0.0147	-1.64	Recombination Protein Recr
recX	0.018	0.0391	-1.57	Recombination Regulator Recx
rho	0.0003	0.0067	-2.45	Transcription Termination Factor Rho
ribA	0.0002	0.0062	-1.99	Gtp Cyclohydrolase Ii
ribH	0.0036	0.0174	-1.67	6,7-Dimethyl-8-Ribityllumazine Synthase
rimM	0.0043	0.0186	-2.73	16S Rrna-Processing Protein Rimm
rluC	0.0014	0.012	-1.51	23S Rrna Pseudouridylate Synthase C
rnb	0.0103	0.0282	-1.52	Exoribonuclease Ii
rnc	0.0014	0.012	-1.96	Ribonuclease Iii
rnd	0.0038	0.0176	-1.63	Ribonuclease D
rnpA	0.0015	0.0123	-2.39	Ribonuclease P
rph	0.0051	0.0197	-2.07	Ribonuclease Ph
rplA	0.0228	0.0449	-2.87	50S Ribosomal Protein L1
rplB	0.0021	0.0138	-4.6	50S Ribosomal Protein L2
rplC	0.0036	0.0174	-5.33	50S Ribosomal Protein L3
rplD	0.0048	0.0194	-5.53	50S Ribosomal Protein L4
rplE	0.0106	0.0287	-2.38	50S Ribosomal Protein L5
rplF	0.0135	0.0328	-3.11	50S Ribosomal Protein L6
rplI	0.0028	0.0156	-4.49	50S Ribosomal Protein L9
rplJ	0.0087	0.0255	-1.98	50S Ribosomal Protein L10
rplK	0.0132	0.0324	-2.55	50S Ribosomal Protein L11
rplL	0.019	0.04	-1.58	50S Ribosomal Protein L7/L12
rplM	0.0091	0.0264	-2.26	50S Ribosomal Protein L13
rplN	0.0175	0.0385	-2.03	50S Ribosomal Protein L14
rplO	0.007	0.0229	-1.81	50S Ribosomal Protein L15
rplP	0.0016	0.0123	-3.14	50S Ribosomal Protein L16
rplQ	0.0022	0.0141	-3.31	50S Ribosomal Protein L17
rplR	0.015	0.0349	-2.3	50S Ribosomal Protein L18
rplS	0.0104	0.0283	-1.65	50S Ribosomal Protein L19
rplU	0.0084	0.0252	-2.82	50S Ribosomal Protein L21
rplV	0.0017	0.0127	-4.4	50S Ribosomal Protein L22
rplW	0.0037	0.0175	-5.19	50S Ribosomal Protein L23
rplX	0.0353	0.0602	-1.91	50S Ribosomal Protein L24
rplY	0.0248	0.0471	-1.91	50S Ribosomal Protein L25
rpmA	0.0024	0.0145	-5.17	50S Ribosomal Protein L27
rpmB	0.0114	0.0297	-2.39	50S Ribosomal Protein L28
rpmC	0.0026	0.015	-2.79	50S Ribosomal Protein L29
rpmD	0.0261	0.0485	-2.17	50S Ribosomal Protein L30
rpmE	0.0038	0.0176	-3.23	50S Ribosomal Protein L31
rpmE2	0.0103	0.0282	-1.58	50S Ribosomal Protein L31 Type B
rpmG	0.0048	0.0193	-4.43	50S Ribosomal Protein L33
rpmH	0.0022	0.0142	-3.02	50S Ribosomal Protein L34
rpmJ	0.0083	0.0251	-1.62	50S Ribosomal Protein L36
rpoA	0.0034	0.0168	-2.82	Dna-Directed Rna Polymerase Subunit Alpha
rpoB	0.0178	0.0388	-1.53	Dna-Directed Rna Polymerase Subunit Beta
rpoC	0.0048	0.0194	-1.7	Dna-Directed Rna Polymerase Subunit Beta'
rpoH	0.001	0.0109	-1.57	Rna Polymerase Factor Sigma-32
rpoZ	0.0008	0.01	-1.97	Dna-Directed Rna Polymerase Subunit Omega
rpsB	0.0041	0.0183	-2.97	30S Ribosomal Protein S2
rpsC	0.0012	0.0117	-3.95	30S Ribosomal Protein S3
rpsD	0.0095	0.0268	-2.25	30S Ribosomal Protein S4
rpsE	0.0235	0.0456	-2.23	30S Ribosomal Protein S5
rpsF	0.0045	0.0188	-5.2	30S Ribosomal Protein S6
rpsG	0.0074	0.0236	-2.29	30S Ribosomal Protein S7
rpsH	0.0132	0.0324	-2.74	30S Ribosomal Protein S8
rpsI	0.013	0.0321	-3	30S Ribosomal Protein S9
rpsJ	0.0068	0.0227	-4.69	30S Ribosomal Protein S10
rpsK	0.0069	0.0229	-2.21	30S Ribosomal Protein S11
rpsL	0.0091	0.0263	-2.08	30S Ribosomal Protein S12
rpsN	0.0283	0.0517	-2.2	30S Ribosomal Protein S14
rpsO	0.0205	0.0418	-1.72	30S Ribosomal Protein S15
rpsP	0.0046	0.019	-2.7	30S Ribosomal Protein S16
rpsQ	0.0028	0.0155	-3.19	30S Ribosomal Protein S17
rpsR	0.0001	0.006	-5.46	30S Ribosomal Protein S18
rpsS	0.0022	0.014	-3.86	30S Ribosomal Protein S19
rpsT	0.0032	0.0162	-4.49	30S Ribosomal Protein S20
rpsU	0.0019	0.0132	-5.33	30S Ribosomal Protein S21
rrmA	0.0012	0.0116	-1.73	23S Rrna Methyltransferase A
rstB	0.0372	0.0621	-1.51	Sensor Protein Rstb
rumB	0.0041	0.0181	-1.81	23S Rrna Methyluridine Methyltransferase
sbp1	0.0004	0.0078	-2.34	Sulfate Transporter Subunit
secD	0.006	0.0215	-2.97	Preprotein Translocase Subunit Secd
secE	0	0.0041	-2.83	Preprotein Translocase Subunit Sece
secF	0.0457	0.0709	-1.98	Preprotein Translocase Subunit Secf
secG	0.0001	0.0062	-1.95	Preprotein Translocase Subunit Secg
secY	0.0198	0.0409	-2.2	Preprotein Translocase Subunit Secy
sfsA	0.001	0.0107	-1.83	Sugar Fermentation Stimulation Protein A
slyD	0.0028	0.0156	-1.72	Fkbp-Type Peptidyl-Prolyl Cis-Trans Isomerase
speG	0.0073	0.0235	-1.82	Spermidine Acetyltransferase
spoT	0.006	0.0215	-1.68	Bifunctional (P)Ppgpp Synthetase Ii/ Guanosine-3',5'-Bis Pyrophosphate 3'-Pyrophosphohydrolase
sugE	0.0002	0.0062	-1.68	Quaternary Ammonium Compound-Resistance Protein Suge
suhB	0.0197	0.0409	-2.18	Inositol Monophosphatase
tauD	0.0469	0.0723	-1.64	Taurine Dioxygenase
thiI	0.0061	0.0215	-2.12	Thiamine Biosynthesis Protein Thii
thiL	0.0036	0.0174	-1.83	Thiamine Monophosphate Kinase
thrS	0.0019	0.0132	-2.06	Threonyl-Trna Synthetase
tig	0.008	0.0247	-2.75	Trigger Factor
tolQ	0.0003	0.0069	-1.83	Colicin Uptake Protein Tolq
topA	0.0002	0.0064	-2.01	Dna Topoisomerase I
tppB	0.0002	0.0062	-2.6	Putative Tripeptide Transporter Permease
trmA	0.0009	0.0105	-1.85	Trna (Uracil-5-)-Methyltransferase
trmB	0.0002	0.0062	-2.28	Trna (Guanine-N(7)-)-Methyltransferase
trmD	0.0024	0.0147	-3.07	Trna (Guanine-N(1)-)-Methyltransferase
trpH	0.0125	0.0313	-1.66	Hypothetical Protein
tsf	0.0058	0.0211	-2.73	Elongation Factor Ts
ubiB	0.0087	0.0255	-1.65	Putative Ubiquinone Biosynthesis Protein Ubib
udk	0.0008	0.0099	-1.68	Uridine Kinase
upp	0.0014	0.012	-2.11	Uracil Phosphoribosyltransferase
uvrY	0.0066	0.0224	-1.5	Response Regulator
valS	0.0007	0.0091	-1.6	Valyl-Trna Synthetase
virF	0.004	0.018	-2.56	Transcriptional Regulator
virG	0.0232	0.0452	-2.15	Needle Complex Outer Membrane Lipoprotein Precursor
xthA	0.0065	0.0223	-1.56	Exonuclease Iii
yaaH	0.001	0.0109	-7.56	Hypothetical Protein
yajC	0.0183	0.0395	-1.5	Preprotein Translocase Subunit Yajc
yajG	0.0011	0.0112	-1.79	Hypothetical Protein
yajR	0.0002	0.0062	-1.54	Putative Transporter
ybbN	0.0057	0.0211	-1.52	Putative Thioredoxin
ybfA	0.0314	0.0556	-1.85	Hypothetical Protein
ybiT	0.0024	0.0146	-3.44	Abc Transporter Atp-Binding Protein
ychF	0.0005	0.0078	-2.34	Gtp-Dependent Nucleic Acid-Binding Protein Engd
ydiY	0.0155	0.0358	-2.52	Hypothetical Protein
ydjM	0.0305	0.0544	-1.75	Hypothetical Protein
yeeF	0.0215	0.0432	-2.01	Amino Acid Permease
yfeD	0.0012	0.0117	-1.7	Chelated Iron Transport System Membrane Protein
yfeN	0.0168	0.0376	-1.69	Hypothetical Protein
yfiO	0.0001	0.0062	-1.73	Outer Membrane Protein Assembly Complex Subunit Yfio
ygcM	0.0005	0.0083	-3.13	Putative 6-Pyruvoyl Tetrahydrobiopterin Synthase Family Protein
yhhK	0.0025	0.0148	-1.63	Putative Acetyltransferase
yhjW	0.0008	0.0101	-2.96	Phosphoethanolamine Transferase
yidC	0.0037	0.0175	-2.27	Putative Inner Membrane Protein Translocase Component Yidc
yieG	0.0027	0.0154	-2.24	Xanthine/Uracil Permeases Family Protein
ymoA	0.0021	0.0137	-2.95	Hemolysin Expression-Modulating Protein
yobD	0.033	0.0575	-2.97	Hypothetical Protein
yohJ	0.0246	0.0468	-1.69	Hypothetical Protein
yohK	0.0238	0.0458	-1.58	Hypothetical Protein
YPCD1.23	0.012	0.0307	-2	Hypothetical Protein
YPMT1.34A	0.0072	0.0234	-2.03	Hypothetical Protein
YPMT1.68A	0.0296	0.0532	-1.55	Hypothetical Protein
YPMT1.69	0.01	0.0277	-1.73	Hypothetical Protein
YPMT1.70	0.0021	0.0138	-1.74	Putative Resolvase
YPO0001	0.0002	0.0062	-1.9	Flavodoxin
YPO0014	0.011	0.0292	-1.75	Serine/Threonine Protein Kinase
YPO0042	0.0003	0.0069	-2.54	Hypothetical Protein
YPO0065	0.0003	0.0067	-2.4	Hypothetical Protein
YPO0197	0.0048	0.0193	-1.51	Sulfur Transfer Complex Subunit Tusd
YPO0240	0.0042	0.0183	-1.56	16S Rrna Methyltransferase B
YPO0284	0.0002	0.0062	-2.01	Hypothetical Protein
YPO0285	0.001	0.0109	-3.01	Hypothetical Protein
YPO0286	0.0129	0.0318	-2.16	Coproporphyrinogen Iii Oxidase
YPO0303	0.012	0.0307	-1.74	Putative Periplasmic Chaperone Protein
YPO0353	0.0035	0.0172	-1.7	Hypothetical Protein
YPO0362	0.0018	0.0128	-1.59	Lysyl-Trna Synthetase
YPO0398	0.0054	0.0204	-1.87	M48 Peptidase Family Protein
YPO0399	0.0009	0.0105	-2.89	Hypothetical Protein
YPO0416	0.001	0.0106	-1.85	Putative Lipopolysaccharide Core Biosynthesis Protein
YPO0417	0.0038	0.0176	-2.28	Putative O-Antigen Biosynthesis Protein
YPO0423	0.0268	0.0496	-1.57	Hypothetical Protein
YPO0473	0.002	0.0134	-4.04	Hypothetical Protein
YPO0519	0.027	0.0499	-1.58	Putative Deda-Family Membrane Protein
YPO0751	0.0083	0.0251	-2.26	Hypothetical Protein
YPO0760	0.0004	0.0077	-1.53	Hypothetical Protein
YPO0791	0.0005	0.0084	-1.62	Hypothetical Protein
YPO0862	0.0017	0.0127	-2.18	Hypothetical Protein
YPO0866	0.0147	0.0345	-1.54	Hypothetical Protein
YPO0868	0.0293	0.0528	-1.51	Hypothetical Protein
YPO0899	0.0065	0.0223	-2.29	Hypothetical Protein
YPO0912	0.0015	0.0122	-1.86	Z-Ring-Associated Protein
YPO0947	0.009	0.0262	-1.54	Putative Virulence Determinant
YPO0950	0.0168	0.0376	-1.99	Hypothetical Protein
YPO0955	0.0035	0.0173	-1.89	Hypothetical Protein
YPO0962	0.0126	0.0315	-1.65	Hypothetical Protein
YPO1030	0.0018	0.0128	-2.45	Hypothetical Protein
YPO1037	0.0006	0.0089	-1.58	Hypothetical Protein
YPO1074	0.0013	0.0118	-1.57	D,D-Heptose 1,7-Bisphosphate Phosphatase
YPO1104	0.0002	0.0062	-1.69	Hypothetical Protein
YPO1120	0.0005	0.0084	-1.92	Acyl-Coa Thioester Hydrolase Ybgc
YPO1179	0.0186	0.0398	-1.84	Hypothetical Protein
YPO1186	0.0022	0.0141	-4.39	Hypothetical Protein
YPO1203	0.0066	0.0224	-1.6	Hypothetical Protein
YPO1219	0.0093	0.0266	-1.63	Pseudo
YPO1233	0.0008	0.01	-1.86	Putative Prophage Repressor Protein
YPO1258	0.0043	0.0184	-1.65	Hypothetical Protein
YPO1261	0.0017	0.0127	-2.03	Hypothetical Protein
YPO1262	0.0002	0.0062	-1.88	Nucleoid-Associated Protein Ndpa
YPO1276	0.0074	0.0237	-1.62	Hypothetical Protein
YPO1284	0.0188	0.0398	-2.73	Elongation Factor P
YPO1312	0.0102	0.028	-2.18	Putative Siderophore Abc Transporter, Atp-Binding Subunit
YPO1313	0.0127	0.0316	-2.62	Putative Outer Membrane Receptor
YPO1324	0.026	0.0485	-1.77	Undecaprenyl Pyrophosphate Phosphatase
YPO1326	0.0388	0.0639	-1.51	Hypothetical Protein
YPO1330	0	0.0041	-2.52	Hypothetical Protein
YPO1363	0.0205	0.0418	-1.83	Putative Virulence Factor
YPO1382	0.0078	0.0243	-1.69	Hypothetical Protein
YPO1385	0.015	0.0349	-2.47	Hypothetical Protein
YPO1417	0.0049	0.0194	-1.66	Putative Iron-Sulfur Binding Protein
YPO1438	0.0039	0.0178	-1.63	Hypothetical Protein
YPO1447	0.0093	0.0267	-1.91	Putative Sulfite Reductase Subunit Protein
YPO1477	0.0181	0.0392	-1.81	Hypothetical Protein
YPO1484a	0.0187	0.0398	-1.52	Hypothetical Protein
YPO1516	0.0058	0.0212	-1.92	Hypothetical Protein
YPO1528	0.0154	0.0356	-1.53	Ferric Iron Reductase Involved In Ferric Hydroximate Transport
YPO1529	0.0384	0.0635	-1.56	Putative Decarboxylase
YPO1559	0.0142	0.0337	-3.18	Hypothetical Protein
YPO1560	0.0029	0.0157	-1.52	Hypothetical Protein
YPO1574	0.0101	0.0279	-1.88	Hypothetical Protein
YPO1575	0.0004	0.0076	-2.57	Hypothetical Protein
YPO1635	0.0212	0.0427	-1.98	Putative Lipoprotein
YPO1659	0.0361	0.061	-2.04	Hypothetical Protein
YPO1715	0.0023	0.0143	-2.47	Probable N-Acetylmuramoyl-L-Alanine Amidase
YPO1734	0.0028	0.0155	-1.59	Hypothetical Protein
YPO1736	0.0004	0.0076	-2.02	Hypothetical Protein
YPO1738	0.005	0.0197	-1.63	Hypothetical Protein
YPO1740	0.0014	0.012	-2.22	Hypothetical Protein
YPO1838	0.0069	0.0228	-1.52	Hypothetical Protein
YPO1862	0.004	0.018	-1.65	Hypothetical Protein
YPO1864	0.0013	0.012	-1.9	Hypothetical Protein
YPO2019	0.0204	0.0418	-2.05	Hypothetical Protein
YPO2047	0.0002	0.0062	-1.91	Hypothetical Protein
YPO2050	0.0027	0.0155	-2.22	Hypothetical Protein
YPO2140	0.0005	0.0084	-3.31	Hypothetical Protein
YPO2148	0.0237	0.0457	-1.59	Putative Multidrug Resistance Protein
YPO2172	0.0014	0.012	-1.61	Hypothetical Protein
YPO2181	0.006	0.0215	-2.67	Hypothetical Protein
YPO2187	0.0029	0.0156	-2.28	Dsdna-Mimic Protein
YPO2199	0.0004	0.0073	-1.67	Hypothetical Protein
YPO2213	0.0004	0.0076	-1.79	23S Rrna Pseudouridylate Synthase B
YPO2217a	0.0044	0.0187	-1.59	Hypothetical Protein
YPO2228	0.0136	0.0329	-1.52	Translation Initiation Factor Sui1
YPO2246	0.0001	0.0062	-1.8	Na(+)-Translocating Nadh-Quinone Reductase Subunit E
YPO2295	0.0014	0.012	-2.55	Nucleotidase
YPO2335	0.002	0.0137	-1.52	C32 Trna Thiolase
YPO2398	0.0046	0.0189	-1.54	Pseudo
YPO2426	0.0103	0.0282	-1.51	Hypothetical Protein
YPO2443	0.0029	0.0156	-2.28	Hypothetical Protein
YPO2449	0.0111	0.0293	-1.6	Putative Luxr-Family Regulatory Protein
YPO2451	0.0018	0.013	-2.16	Hypothetical Protein
YPO2452	0.0004	0.0073	-2.71	Hypothetical Protein
YPO2471	0.0045	0.0188	-1.61	Hypothetical Protein
YPO2483	0.0144	0.034	-1.96	Hypothetical Protein
YPO2487	0.0188	0.0398	-1.58	Hypothetical Protein
YPO2488	0.005	0.0195	-1.73	Hypothetical Protein
YPO2489	0.0062	0.0217	-1.67	Hypothetical Protein
YPO2559	0.0014	0.012	-1.98	Hypothetical Protein
YPO2565	0.0016	0.0125	-2.9	Hypothetical Protein
YPO2588	0.0194	0.0405	-2.12	Putative Abc Transport Protein
YPO2589	0.0068	0.0227	-1.58	Hypothetical Protein
YPO2592	0.0062	0.0216	-1.93	Hypothetical Protein
YPO2594	0.0057	0.0211	-1.54	Hypothetical Protein
YPO2637	0.0011	0.0113	-2.82	Lexa Regulated Protein
YPO2683	0.0049	0.0194	-2.07	Hypothetical Protein
YPO2705	0.0044	0.0186	-2.3	Autonomous Glycyl Radical Cofactor Grca
YPO2728	0.0139	0.0333	-1.6	Hypothetical Protein
YPO2730	0.0025	0.0148	-2.53	Hypothetical Protein
YPO2749	0.0247	0.047	-1.71	Hypothetical Protein
YPO2812	0.0262	0.0486	-1.63	Hypothetical Protein
YPO2818	0.0018	0.0128	-1.64	Hypothetical Protein
YPO2825	0.0192	0.0403	-1.58	Hypothetical Protein
YPO2855	0.0012	0.0115	-1.64	Putative Protease
YPO2898	0.0005	0.0084	-1.85	Putative Spou-Family Rrna Methylase
YPO2962	0.0367	0.0616	-1.5	Hypothetical Protein
YPO2970	0.0435	0.0688	-1.7	Putative Lipoprotein
YPO2972	0.004	0.0181	-1.81	Putative Lipoprotein
YPO3010	0.0015	0.0123	-2.4	Hypothetical Protein
YPO3029	0.0008	0.0101	-2.32	Hypothetical Protein
YPO3031	0.0003	0.0066	-1.85	Putative Acetyltransferase
YPO3089	0.0078	0.0243	-1.52	Hypothetical Protein
YPO3136	0.0105	0.0284	-1.95	Hypothetical Protein
YPO3137	0.0035	0.0172	-2.35	Hypothetical Protein
YPO3159	0.0051	0.0198	-3.4	Hypothetical Protein
YPO3170	0.006	0.0215	-1.88	Putative Nucleotide-Binding Protein
YPO3174	0.0005	0.0078	-1.82	Hypothetical Protein
YPO3218	0.001	0.0107	-1.87	Hypothetical Protein
YPO3298	0.0044	0.0187	-1.62	Hypothetical Protein
YPO3339	0.0065	0.0223	-1.96	Hypothetical Protein
YPO3340	0.0007	0.0093	-1.71	Pseudo
YPO3343	0.0117	0.0301	-1.53	Probable Extracellular Solute-Binding Protein
YPO3404	0.0024	0.0147	-2.06	Hypothetical Protein
YPO3432	0.0104	0.0282	-1.68	Zinc-Binding Protein
YPO3487	0.0027	0.0152	-1.64	Hypothetical Protein
YPO3492	0.0051	0.0198	-1.52	Insertion Element Is1661 Dna-Binding Protein
YPO3498	0.0013	0.012	-2.9	Hypothetical Protein
YPO3504	0.0012	0.0117	-1.51	Hypothetical Protein
YPO3540	0.0036	0.0173	-5.45	Hypothetical Protein
YPO3550	0.0002	0.0062	-1.79	Dnaa Initiator-Associating Protein Diaa
YPO3570	0.0065	0.0223	-1.72	Bola-Like Protein
YPO3655	0.0005	0.0084	-3.31	Trna-Dihydrouridine Synthase B
YPO3797	0.0161	0.0365	-2.91	Hypothetical Protein
YPO3817	0.0004	0.0073	-2.01	Hypothetical Protein
YPO3821	0.026	0.0485	-2.65	Sulfur Transfer Protein Sira
YPO3829	0.0025	0.0148	-1.64	Putative Sugar Phosphatase
YPO3885	0.0124	0.0313	-1.65	Hypothetical Protein
YPO3903	0.0041	0.0182	-1.81	Hypothetical Protein
YPO3967	0.003	0.016	-4.25	Phosphate Transport Protein
YPO3983	0.0287	0.052	-2.01	Hypothetical Protein
YPO4014	0.0004	0.0075	-1.63	Hypothetical Protein
YPO4020	0.0334	0.0579	-1.56	Hypothetical Protein
YPO4024	0.0124	0.0313	-1.78	Putative Iron Transport Permease
YPO4025	0.0014	0.012	-1.83	Putative Iron Abc Transporter, Atp-Binding Protein
YPO4045	0.0079	0.0246	-1.58	Hypothetical Protein
YPO4065	0.0105	0.0284	-1.57	Hypothetical Protein
YPO4093	0.0157	0.0361	-1.57	Sugar Phosphatase
YPO4105	0.0055	0.0206	-1.51	Hypothetical Protein
YPO4111	0.0186	0.0397	-1.89	Putative Periplasmic Solute-Binding Protein
YPPCP1.08c	0.0085	0.0254	-1.55	Putative Transcriptional Regulator
YPPCP1.09c	0.0073	0.0235	-1.59	Hypothetical Protein
yqjA	0.0388	0.0638	-1.54	Putative Deda-Family Membrane Protein
yscA	0.0009	0.0105	-2.31	Hypothetical Protein
yscB	0.0015	0.0123	-2.44	Type Iii Secretion Apparatus Component
yscC	0.0012	0.0113	-2.62	Outer Membrane Secretin Precursor
yscD	0.0092	0.0265	-2.18	Virulence Protein
yscK	0.0217	0.0434	-1.62	Type Iii Secretion Apparatus Component
yscL	0.0333	0.0578	-1.63	Type Iii Secretion System Protein
yscU	0.0032	0.0164	-1.55	Needle Complex Export Protein
zipA	0.0033	0.0166	-1.62	Cell Division Protein ZipA
* FC = fold change of wildtype relative to R11 4(AHL null) mutant
